# Supplementary material for: No Association between Vitamin D and Weight Gain: A Prospective, Population-Based Study
Source: Nutrients. 2022 Aug 3;14(15):3185. doi: 10.3390/nu14153185 (PMC9370694; doi:10.3390/nu14153185)
Supplement: Supplementary file 1 [file nutrients-14-03185-s001.zip]

Archive with 1 entries (1 files):
- nutrients-1823907-supplementary.pdf
